# Supplementary material for: Genome-Wide Microsatellites in Acanthopagrus latus: Development, Distribution, Characterization, and Polymorphism
Source: Animals (Basel). 2024 Dec 23;14(24):3709. doi: 10.3390/ani14243709 (PMC11672618; doi:10.3390/ani14243709)
Supplement: Supplementary file 1 [file animals-14-03709-s001.zip]

Archive with 5 entries (5 files):
- Table S2 The character of SSRs in different chromosomes. .xls
- Table S3 Summary of SSR motifs and repeats.xlsx
- Table S4 Exon with SSRs enriched in GO term which included expanded genes.xls
- Table S5  SSR markers counts and proportion of five motifs in each chromosome of A. latus.xls
- Table S1 Microsatellite markers used in this study 12.6.xls
