# Supplementary material for: Genome-Wide Microsatellites in Acanthopagrus latus: Development, Distribution, Characterization, and Polymorphism
Source: Animals (Basel). 2024 Dec 23;14(24):3709. doi: 10.3390/ani14243709 (PMC11672618; doi:10.3390/ani14243709)
Supplement: Supplementary file 1 [file animals-14-03709-s001.zip › Table S2 The character of SSRs in different chromosomes. .xls]

## Sheet: Table S2
Table S2. The character of SSRs in different chromosomes
Chromosome	Chromosome length (bp)	No. of SSRs	Frequency (loci per Mb)	SSRs length (bp)	Density (bp per Mb)	No. of compound SSRs	Proportion of Compound SSR	GenBank Accession number
Chr. 01	33527824	16946	505.431	493815	14728.5	4815	0.284138	NC_051039.1
Chr. 02	32017321	15498	484.05	457348	14284.4	4452	0.287263	NC_051040.1
Chr. 03	26361780	13698	519.616	384886	14600.2	3932	0.287049	NC_051041.1
Chr. 04	35910746	17288	481.416	489454	13629.7	5625	0.32537	NC_051042.1
Chr. 05	31400991	13669	435.305	396788	12636.2	3600	0.26337	NC_051043.1
Chr. 06	34040639	15075	442.853	441973	12983.7	4219	0.279867	NC_051044.1
Chr. 07	31194941	15317	491.009	435488	13960.2	4799	0.313312	NC_051045.1
Chr. 08	31340161	13156	419.781	374192	11939.7	3414	0.259501	NC_051046.1
Chr. 09	30717905	13195	429.554	378914	12335.3	3819	0.289428	NC_051047.1
Chr. 10	22406376	12242	546.362	321437	14345.8	4493	0.367015	NC_051048.1
Chr. 11	31321781	14916	476.218	418603	13364.6	4589	0.307656	NC_051049.1
Chr. 12	26679254	11250	421.676	327183	12263.6	2923	0.259822	NC_051050.1
Chr. 13	28107325	11792	419.535	340385	12110.2	3359	0.284854	NC_051051.1
Chr. 14	22160155	11686	527.343	318676	14380.6	3477	0.297536	NC_051052.1
Chr. 15	28960280	14482	500.064	407075	14056.3	4451	0.307347	NC_051053.1
Chr. 16	25616698	11985	467.859	341417	13327.9	3234	0.269837	NC_051054.1
Chr. 17	31841870	15453	485.304	436607	13711.7	4718	0.305313	NC_051055.1
Chr. 18	31735906	14199	447.411	416296	13117.5	3817	0.268822	NC_051056.1
Chr. 19	24955350	12242	490.556	347784	13936.3	3828	0.312694	NC_051057.1
Chr. 20	24488360	10839	442.618	304578	12437.7	2901	0.267645	NC_051058.1
Chr. 21	28391644	12508	440.552	364365	12833.5	3371	0.269508	NC_051059.1
Chr. 22	26170885	11755	449.163	331208	12655.6	2983	0.253764	NC_051060.1
Chr. 23	25352080	11903	469.508	336354	13267.3	3065	0.257498	NC_051061.1
Chr. 24	16042954	7768	484.2	204844	12768.5	2205	0.283857	NC_051062.1
Total	680743226	318862	468.41	9069670	13237.9	92089	0.288805
Average	2.83643e+07	13285.9	469.891	377903	13319.8	3837.04	0.287603
