# Supplementary material for: Genome-Wide Microsatellites in Acanthopagrus latus: Development, Distribution, Characterization, and Polymorphism
Source: Animals (Basel). 2024 Dec 23;14(24):3709. doi: 10.3390/ani14243709 (PMC11672618; doi:10.3390/ani14243709)
Supplement: Supplementary file 1 [file animals-14-03709-s001.zip › Table S3 Summary of SSR motifs and repeats.xlsx]

## Sheet: Sheet1
Table S3. Summary of SSR motifs and repeats.
ID	Types of motifs	Repeats nunber
	Repeats	5	6	7	8	9	10	11	12	13	14	15	16	17	18	19	20	21	22	23	24	25	26	27	28	29	30	31	32	33	34	35	36	37	38	39	40	41	42	43	44	45	46	47	48	49	50	51	52
1	AC/GT	-	29130	17792	13211	10429	8697	7731	6677	6042	5507	5064	4512	4091	3756	3391	3144	2929	2757	2689	2464	2473	2326	2204	2111	1967	1795	1658	1652	1448	1272	1198	1101	919	844	713	669	567	517	429	341	286	293	224	180	142	149	116	90
2	AG/CT	-	14725	9237	5591	3990	2981	2280	1788	1498	1268	1038	892	708	652	579	512	461	425	409	311	324	298	261	239	246	163	202	141	142	106	103	88	68	63	55	42	42	38	29	27	20	23	10	14	17	10	13	11
3	AT/AT	-	4791	2752	1899	1310	962	811	612	477	395	380	351	311	278	287	247	264	251	251	240	217	230	248	262	258	250	274	239	261	273	297	282	278	278	294	264	244	283	247	232	225	190	154	155	125	108	116	94
4	CG/CG	-	263	99	33	24	4	1
5	AAC/GTT	1917	901	495	287	211	125	77	70	51	32	29	17	16	14	10	6	1	3	3	1	1				1
6	AAG/CTT	2427	1233	690	441	259	231	156	126	116	101	97	110	95	73	76	52	54	43	43	41	33	26	13	10	9	4	8	4	1	3	3	3		3	2		2	4	1		2	2	1		2	1		1
7	AAT/ATT	2509	1196	732	494	369	310	287	241	277	297	273	311	312	311	255	228	175	132	132	107	79	55	34	25	20	6	6	5	3	2	4	1	2	1	2		1	1	1	1	1
8	ACC/GGT	1024	522	275	150	67	45	8	4	3	2		1
9	ACG/CGT	53	10	4		1	1	1							1
10	ACT/AGT	356	207	101	76	59	51	39	30	26	19	20	10	10	1	6	4	5	7	5	5	3			2	1			3					1							1
11	AGC/CTG	2183	1088	733	479	332	203	147	77	62	48	28	21	13	12	4	4	4	2	1	4	1	2
12	AGG/CCT	5497	3216	2079	1522	1039	779	549	412	266	207	111	85	64	46	32	24	19	12	7	5	6	2	3	1	3	2		1
13	ATC/ATG	1704	999	619	444	350	228	189	137	117	77	69	51	28	18	13	9	6	2		1		2	1	2					1						1
14	CCG/CGG	271	100	24	14	5	1	2	1
15	AAAC/GTTT	696	284	122	55	39	21	10	6	3		4	1	1
16	AAAG/CTTT	521	221	129	90	69	61	62	77	80	94	66	71	61	42	34	30	23	16	9	6	2	3	3	2	1	1	1	2	1					1
17	AAAT/ATTT	1315	538	223	117	86	51	46	40	25	20	12	5	7	1		2	2			1			1
18	AACC/GGTT	118	87	37	23	18	16	4	2	1	1		1
19	AACG/CGTT	1	1	1					1
20	AACT/AGTT	39	21	11	9	6	2	4	2	1	3	3		1
21	AAGC/CTTG	6	3		2			1
22	AAGG/CCTT	119	75	44	27	19	16	9	3	3	5	1	1			1
23	AAGT/ACTT	33	14	6	3	6	1		2	1	1	1				1						1
24	AATC/ATTG	154	94	57	56	31	31	19	26	11	18	14	10	11	7	9	8	4	3	1	2			1
25	AATG/ATTC	164	86	55	51	23	18	26	14	10	4	7	1	1	3	3			1			1						1
26	AATT/AATT	52	19	16	3	3	4
27	ACAG/CTGT	951	502	307	185	156	87	83	43	29	19	19	17	7	4	5	4	2	1	1				1	1			1		1
28	ACAT/ATGT	249	160	90	76	66	64	41	48	43	36	29	23	21	13	8	12	1	10	3	2	1			2	3	1		2	1	1
29	ACCC/GGGT	46	6
30	ACCG/CGGT	10	2	5		2
31	ACCT/AGGT	23	5	5	6	3	2	2	1	2	2
32	ACGC/CGTG	233	114	58	48	33	16	16	18	7	7	5		2	2	1
33	ACGG/CCGT	19	10	2	5	2		2
34	ACGT/ACGT	3
35	ACTC/AGTG	111	45	20	15	8	2	4	2	1	2	3				2		1	1	1					1
36	ACTG/AGTC	132	88	59	30	20	13	5	1	5	1	1				1	1		1
37	AGAT/ATCT	208	141	129	85	103	104	130	124	146	145	168	170	162	165	169	156	122	117	102	87	60	57	37	26	28	13	18	10	14	10	10	3	3	2	2	2	1	2			2		1
38	AGCC/CTGG	45	24	11	7	6	3	1	1				1						1
39	AGCG/CGCT	20	7	2	1		1
40	AGCT/AGCT	36	13	1		1	1
41	AGGC/CCTG	118	77	53	33	12	17	8	1	4	4	2	2	3	2	1	1	1	1
42	AGGG/CCCT	468	195	55	17	5	3	1
43	ATCC/ATGG	588	334	189	131	86	68	52	34	33	22	15	7	6	2	7		2				3
44	ATCG/ATCG	1	2	1
45	ATGC/ATGC	8	4				1
46	CCCG/CGGG	4	1
47	AAAAC/GTTTT	206	60	9	9	3	3	3	1	2	1	1	1		1
48	AAAAG/CTTTT	80	23	10	11	8	6	17	12	11	3	2	5	1
49	AAAAT/ATTTT	79	26	16	6	3	4	1	1	1				1
50	AAACC/GGTTT	6		1					1
51	AAACG/CGTTT	3	2						1		1
52	AAACT/AGTTT	3	7	2	3	2	1	2	2	1	1
53	AAAGC/CTTTG	3			3			1				1
54	AAAGG/CCTTT	56	23	18	23	18	17	23	13	10	8	10	4	3	1	1							1
55	AAAGT/ACTTT	1
56	AAATC/ATTTG	31	7	8	3	3	1	1	1	4			2
57	AAATG/ATTTC	3	1	3	2		1					1
58	AAATT/AATTT	5	3	1	3	4			2	1
59	AACAC/GTGTT	49	19	18	10	8	5	3		3	2	1
60	AACAG/CTGTT	19	13	8	7	1	1		1
61	AACAT/ATGTT	7	4	7	2	9	3	5	2	3	3	5	1	1
62	AACCG/CGGTT			1
63	AACCT/AGGTT	1		1	1	1
64	AACGC/CGTTG		1		1			1
65	AACGG/CCGTT	2
66	AACGT/ACGTT	2	1
67	AACTC/AGTTG	10	4	4	1	6	7	4	7	3	1	1
68	AACTG/AGTTC	7	1	3	1		1
69	AACTT/AAGTT			1			1	1	1
70	AAGAC/CTTGT	3
71	AAGAG/CTCTT	25	12	12	9	8	20	25	14	21	14	23	14	11	14	8	6		1		1	1
72	AAGAT/ATCTT	12	7	4	5	4	3	1	4	2	3	1								1
73	AAGCT/AGCTT	75	30	17	11	6	3	3	2
74	AAGGG/CCCTT	8	1	3			1
75	AAGGT/ACCTT	2
76	AAGTC/ACTTG	4	3	1
77	AAGTG/ACTTC	4		1	2			1
78	AATAC/ATTGT	18	2	5	1	3	1	2					1
79	AATAG/ATTCT	48	45	31	30	22	21	8	2	9	2		1
80	AATAT/ATATT	43	18	22	21	28	17	27	20	21	25	15	16	4	9	2	5	2
81	AATCC/ATTGG	2				1
82	AATCG/ATTCG	4	1	1		1
83	AATCT/AGATT	20	12	6	5	6	2	5	3	3			1
84	AATGC/ATTGC		2
85	AATGG/ATTCC					1
86	AATGT/ACATT	20	7	3	1
87	AATTC/AATTG	8	2	3	2	2				1
88	ACACC/GGTGT	7	4		1
89	ACACG/CGTGT	5	3		2	1	1
90	ACACT/AGTGT	21	7	2	2	1
91	ACAGC/CTGTG	7		1	2	1				1
92	ACAGG/CCTGT	6	5	1					1
93	ACAGT/ACTGT	10	2			1		1
94	ACATC/ATGTG	9	9	3				1					1
95	ACATG/ATGTC	29	10	4	4	3		1
96	ACCAG/CTGGT	7	7
97	ACCAT/ATGGT			1		1
98	ACCCC/GGGGT	5	2
99	ACCCG/CGGGT	15	2	1	2
100	ACCGC/CGGTG	7	1	1
101	ACCGG/CCGGT	11	2
102	ACCTC/AGGTG	4	4			2	1		1
103	ACCTG/AGGTC	1			1
104	ACGAG/CGTCT	4		1	1			3	1	1
105	ACGAT/ATCGT	7	2	5	7	5	5	5	3	1	4
106	ACGCC/CGTGG	3	3	2	1										1
107	ACGCT/AGCGT	1
108	ACGGC/CCGTG	5	2	2	1	1
109	ACGGG/CCCGT	2		1		1
110	ACGTC/ACGTG	2		1	2		2			1			1			1
111	ACTAT/AGTAT	10	11	6	8	10	3	3	2		1
112	ACTCC/AGTGG	2	1			1
113	ACTCG/AGTCG	1	1
114	ACTCT/AGAGT		1	1
115	ACTGC/AGTGC	1	1
116	ACTGG/AGTCC	5	2	1
117	AGAGC/CTCTG	13	3	4	1	1		1
118	AGAGG/CCTCT	282	148	101	84	75	70	55	53	21	36	24	17	8	13	2	3	2	1			3	2
119	AGATC/ATCTG	3	4	4		3		1
120	AGATG/ATCTC	2		1	1	2				1														1
121	AGCAT/ATGCT	5	2	2		1	2	1	1
122	AGCCC/CTGGG	6	1		1
123	AGCCG/CGGCT	12	2	3	2
124	AGCCT/AGGCT	3						1
125	AGCGC/CGCTG				1					1
126	AGCGG/CCGCT		2
127	AGCTC/AGCTG	7	3	1	2	2
128	AGGAT/ATCCT	1	1	1		1	1		1
129	AGGCC/CCTGG		1
130	AGGCG/CCTCG	5	1	1		1
131	AGGGC/CCCTG						1		1
132	AGGGG/CCCCT	39	16	3	2
133	ATATC/ATATG	4	8	3	2	5	2	3	1	5	4			1
134	ATCCC/ATGGG	3
135	ATCCG/ATCGG		2
136	ATCGC/ATGCG			1
137	ATGCC/ATGGC						1
138	CCCCG/CGGGG	1
139	CCCGG/CCGGG	12	12	5	1
140	CCGCG/CGCGG	1
141	AAAAAC/GTTTTT	4	1	1	1
142	AAAAAG/CTTTTT	1
143	AAAAAT/ATTTTT	7	3
144	AAAAGC/CTTTTG	1
145	AAAAGT/ACTTTT			1
146	AAACAC/GTGTTT	5	2	1	2
147	AAACAG/CTGTTT	2
148	AAACCC/GGGTTT	3		1
149	AAACCT/AGGTTT		1
150	AAACGC/CGTTTG				1
151	AAAGAC/CTTTGT					1
152	AAAGAG/CTCTTT	4		3							1
153	AAAGAT/ATCTTT				1
154	AAAGCT/AGCTTT	1	1
155	AAAGTT/AACTTT				1
156	AAATAG/ATTTCT	1
157	AAATAT/ATATTT	17	13	5	3	3	2
158	AAATCC/ATTTGG	1
159	AAATCT/AGATTT	1				1
160	AAATGT/ACATTT	4	2
161	AACAAG/CTTGTT		4	1		1		1
162	AACAAT/ATTGTT	2			1
163	AACACC/GGTGTT		2
164	AACACG/CGTGTT		1
165	AACAGG/CCTGTT	1	1		1
166	AACATC/ATGTTG	1
167	AACATG/ATGTTC	1	1	1			1
168	AACATT/AATGTT	1
169	AACCAG/CTGGTT	16	4	1
170	AACCAT/ATGGTT			1
171	AACCCT/AGGGTT	73	49	28	28	14	15	4	5	6	7	4	3	3	3	2	2	3					2	1	1		1	2
172	AACCTG/AGGTTC	1		1		1
173	AACGCC/CGTTGG					1
174	AACGTG/ACGTTC	4
175	AACTAT/AGTTAT		1
176	AAGAAT/ATTCTT	1	3	1					1
177	AAGACC/CTTGGT	1		2
178	AAGACG/CGTCTT	1
179	AAGAGG/CCTCTT	26	7	3	2
180	AAGATG/ATCTTC	9	1	2
181	AAGATT/AATCTT		1			1
182	AAGCAC/CTTGTG		1			1
183	AAGCAG/CTGCTT					1
184	AAGCTC/AGCTTG			1
185	AAGGAG/CCTTCT	5	2	3	1	1
186	AAGGCG/CCTTCG	2	3	1
187	AAGGTG/ACCTTC	1
188	AAGTAC/ACTTGT	1
189	AAGTCG/ACTTCG	1
190	AAGTCT/ACTTAG		1
191	AAGTGG/ACTTCC	1
192	AATACG/ATTCGT		1
193	AATACT/AGTATT		3	1
194	AATAGT/ACTATT	1	1	1
195	AATATT/AATATT			1
196	AATCAG/ATTCTG	38	11	5	1
197	AATCAT/ATGATT	3	2
198	AATCTG/AGATTC	1	1
199	AATGAT/ATCATT	10	2
200	AATGCT/AGCATT	1
201	AATTAT/AATTAT	1
202	ACACAG/CTGTGT	6	4	3			1
203	ACACAT/ATGTGT	5	4	1	1			1
204	ACACCC/GGGTGT	1	2
205	ACACGC/CGTGTG	16	7	6	1
206	ACACGT/ACGTGT					1
207	ACACTC/AGTGTG	3		2			1
208	ACAGAG/CTCTGT	15	8	3	1
209	ACAGAT/ATCTGT			1
210	ACAGCC/CTGTGG	10	2	1
211	ACAGCT/AGCTGT	1
212	ACAGGG/CCCTGT	1
213	ACAGGT/ACCTGT		1		1
214	ACATAT/ATATGT	21	4	4	5	2	1			1
215	ACATCT/AGATGT	2
216	ACATGC/ATGTGC		2
217	ACATGG/ATGTCC	3
218	ACCAGC/CTGGTG	11	3	1
219	ACCAGG/CCTGGT	18	15	5			1		1
220	ACCAGT/ACTGGT	1	2			1
221	ACCATC/ATGGTG	1	1
222	ACCATG/ATGGTC	1
223	ACCCAG/CTGGGT	1	3
224	ACCCCC/GGGGGT	2	1
225	ACCCTC/AGGGTG	2	1
226	ACCCTG/AGGGTC	1
227	ACCGAG/CGGTCT	1
228	ACCGAT/ATCGGT	2
229	ACCGCC/CGGTGG	3
230	ACCTCC/AGGTGG	22	4	4
231	ACCTGC/AGGTGC	2	2	2			1
232	ACCTGG/AGGTCC	14	9	4	2	2	1
233	ACGAGG/CCTCGT	5	4	1
234	ACGCAG/CGTCTG			1
235	ACGCCT/AGGCGT		1
236	ACGCTG/AGCGTC	1
237	ACGTAT/ACGTAT	1
238	ACGTCC/ACGTGG	1
239	ACTAGT/ACTAGT	1
240	ACTCAG/AGTCTG	4	2				1
241	ACTCCT/AGGAGT	1
242	ACTCTC/AGAGTG	2
243	ACTCTG/AGAGTC	4
244	ACTGAG/AGTCTC	3	2
245	AGAGAT/ATCTCT	5	3	2
246	AGAGCC/CTCTGG	2
247	AGAGCG/CGCTCT		1
248	AGAGGC/CCTCTG	1	2
249	AGAGGG/CCCTCT	6	3	2	1	1
250	AGATAT/ATATCT	51	26	6	5
251	AGATCC/ATCTGG	2	1		1
252	AGATGC/ATCTGC	1
253	AGATGG/ATCTCC	1
254	AGCAGG/CCTGCT	21	13	3	1		3		2
255	AGCATC/ATGCTG	3	2	1
256	AGCATG/ATGCTC			1
257	AGCCCG/CGGGCT	9	2	2		1			1
258	AGCCGC/CGGCTG	1
259	AGCCTC/AGGCTG	6		1
260	AGCCTG/AGGCTC	1	1	1				1
261	AGCTCC/AGCTGG	1			1			1
262	AGGATC/ATCCTG	4		2			1
263	AGGATG/ATCCTC	3	1	1
264	AGGCGC/CCTGCG	1
265	AGGCGG/CCGCCT		1	1
266	AGGGCC/CCCTGG	1
267	AGGGGC/CCCCTG		2				1
268	AGGGGG/CCCCCT	1	1
269	ATCATG/ATCATG			1
270	ATCGCC/ATGGCG	1	1			1
271	ATCGGC/ATGCCG	1
[truncated: 268 more columns]
