# Supplementary material for: Genome-Wide Microsatellites in Acanthopagrus latus: Development, Distribution, Characterization, and Polymorphism
Source: Animals (Basel). 2024 Dec 23;14(24):3709. doi: 10.3390/ani14243709 (PMC11672618; doi:10.3390/ani14243709)
Supplement: Supplementary file 1 [file animals-14-03709-s001.zip › Table S4 Exon with SSRs enriched in GO term which included expanded genes.xls]

## Sheet: Sheet1
Table S4 Exon with SSRs enriched in GO term which included expanded genes.
GO term	Description	Ontology	P-value	Genes
GO:0005622	intracellular anatomical structure	cellular component	2.5e-08	gene-LOC119004298,gene-LOC119004304,gene-LOC119004305,gene-LOC119004314,gene-LOC119004350,gene-LOC119004370,gene-LOC119004396,gene-LOC119004425,gene-LOC119004436,gene-LOC119004444,gene-LOC119004470,gene-LOC119004479,gene-LOC119004497,gene-LOC119004577,gene-LOC119004642,gene-LOC119004650,gene-LOC119004681,gene-LOC119004697,gene-LOC119004703,gene-LOC119004706,gene-LOC119004716,gene-LOC119004726,gen…
GO:0003676	nucleic acid binding	molecular function	0.00251	gene-LOC119004314,gene-LOC119004396,gene-LOC119004703,gene-LOC119004706,gene-LOC119004739,gene-LOC119004753,gene-LOC119004822,gene-LOC119005327,gene-LOC119005424,gene-LOC119005456,gene-LOC119005483,gene-LOC119005555,gene-LOC119005630,gene-LOC119005872,gene-LOC119005916,gene-LOC119005927,gene-LOC119005971,gene-LOC119006000,gene-LOC119006055,gene-LOC119006059,gene-LOC119006144,gene-LOC119006160,gen…
GO:0008270	zinc ion binding	molecular function	0.00317	gene-LOC119004370,gene-LOC119004421,gene-LOC119004497,gene-LOC119005643,gene-LOC119005696,gene-LOC119005723,gene-LOC119005750,gene-LOC119005772,gene-LOC119006858,gene-LOC119006925,gene-LOC119006982,gene-LOC119007067,gene-LOC119007446,gene-LOC119007471,gene-LOC119007472,gene-LOC119007474,gene-LOC119007647,gene-LOC119007782,gene-LOC119008564,gene-LOC119008645,gene-LOC119009241,gene-LOC119009287,gen…
GO:0046872	metal ion binding	molecular function	0.02959	gene-LOC119004370,gene-LOC119004421,gene-LOC119004470,gene-LOC119004497,gene-LOC119004577,gene-LOC119004703,gene-LOC119004704,gene-LOC119004706,gene-LOC119005073,gene-LOC119005103,gene-LOC119005186,gene-LOC119005210,gene-LOC119005281,gene-LOC119005311,gene-LOC119005351,gene-LOC119005357,gene-LOC119005436,gene-LOC119005555,gene-LOC119005630,gene-LOC119005643,gene-LOC119005673,gene-LOC119005696,gen…
GO:0016021	integral component of membrane	cellular component	0.99589	gene-LOC119004298,gene-LOC119004386,gene-LOC119004498,gene-LOC119004586,gene-LOC119004596,gene-LOC119004630,gene-LOC119004634,gene-LOC119004650,gene-LOC119004674,gene-LOC119004682,gene-LOC119004704,gene-LOC119004739,gene-LOC119004810,gene-LOC119004812,gene-LOC119004893,gene-LOC119004899,gene-LOC119004967,gene-LOC119004994,gene-LOC119005103,gene-LOC119005149,gene-LOC119005210,gene-LOC119005221,gen…
GO:0005886	plasma membrane	cellular component	2.4e-25	gene-LOC119004298,gene-LOC119004304,gene-LOC119004370,gene-LOC119004386,gene-LOC119004573,gene-LOC119004586,gene-LOC119004634,gene-LOC119004674,gene-LOC119004681,gene-LOC119004682,gene-LOC119004697,gene-LOC119004704,gene-LOC119004706,gene-LOC119004716,gene-LOC119004918,gene-LOC119004955,gene-LOC119004994,gene-LOC119005036,gene-LOC119005186,gene-LOC119005210,gene-LOC119005436,gene-LOC119005467,gen…
GO:0003677	DNA binding	molecular function	1.2e-15	gene-LOC119004314,gene-LOC119004396,gene-LOC119004703,gene-LOC119004706,gene-LOC119004739,gene-LOC119004753,gene-LOC119004822,gene-LOC119005327,gene-LOC119005424,gene-LOC119005456,gene-LOC119005483,gene-LOC119005630,gene-LOC119005872,gene-LOC119005916,gene-LOC119005927,gene-LOC119006000,gene-LOC119006055,gene-LOC119006059,gene-LOC119006144,gene-LOC119006204,gene-LOC119006597,gene-LOC119006636,gen…
GO:0005634	nucleus	cellular component	1.9e-10	gene-LOC119004304,gene-LOC119004305,gene-LOC119004314,gene-LOC119004396,gene-LOC119004425,gene-LOC119004436,gene-LOC119004470,gene-LOC119004642,gene-LOC119004681,gene-LOC119004703,gene-LOC119004706,gene-LOC119004726,gene-LOC119004739,gene-LOC119004753,gene-LOC119004803,gene-LOC119004811,gene-LOC119004818,gene-LOC119004822,gene-LOC119004955,gene-LOC119004971,gene-LOC119004997,gene-LOC119005036,gen…
GO:0007155	cell adhesion	biological process	0.00021	gene-LOC119004370,gene-LOC119004577,gene-LOC119004634,gene-LOC119004704,gene-LOC119005837,gene-LOC119005887,gene-LOC119005909,gene-LOC119006323,gene-LOC119006336,gene-LOC119006552,gene-LOC119006792,gene-LOC119006847,gene-LOC119006965,gene-LOC119007285,gene-LOC119007587,gene-LOC119008413,gene-LOC119008483,gene-LOC119008567,gene-LOC119008712,gene-LOC119008768,gene-LOC119008997,gene-LOC119009026,gen…
GO:0007156	homophilic cell adhesion via plasma membrane adhesion molecules	biological process	0.37962	gene-LOC119006323,gene-LOC119006336,gene-LOC119007285,gene-LOC119007587,gene-LOC119008413,gene-LOC119008567,gene-LOC119008768,gene-LOC119009026,gene-LOC119009032,gene-LOC119009836,gene-LOC119011079,gene-LOC119011576,gene-LOC119011667,gene-LOC119011689,gene-LOC119011819,gene-LOC119013047,gene-LOC119014923,gene-LOC119018500,gene-LOC119020583,gene-LOC119020934,gene-LOC119022980,gene-LOC119024737,gen…
GO:0005509	calcium ion binding	molecular function	0.65067	gene-LOC119004370,gene-LOC119004704,gene-LOC119005103,gene-LOC119005186,gene-LOC119005210,gene-LOC119005281,gene-LOC119005994,gene-LOC119006079,gene-LOC119006098,gene-LOC119006602,gene-LOC119007285,gene-LOC119007587,gene-LOC119007778,gene-LOC119008567,gene-LOC119008768,gene-LOC119009026,gene-LOC119009032,gene-LOC119009244,gene-LOC119009279,gene-LOC119009405,gene-LOC119009832,gene-LOC119009836,gen…
GO:0006278	RNA-templated DNA biosynthetic process	biological process	0.76366	gene-LOC119016930,gene-LOC119017864,gene-LOC119020268,gene-dkc1,gene-hmbox1b,gene-map2k7,gene-mapkapk5,gene-prkcq,gene-smg6,gene-tnksa,gene-wrap53
GO:0003964	RNA-directed DNA polymerase activity	molecular function	0.90157	gene-LOC119013489,gene-LOC119034487
