# Supplementary material for: Genome-Wide Microsatellites in Acanthopagrus latus: Development, Distribution, Characterization, and Polymorphism
Source: Animals (Basel). 2024 Dec 23;14(24):3709. doi: 10.3390/ani14243709 (PMC11672618; doi:10.3390/ani14243709)
Supplement: Supplementary file 1 [file animals-14-03709-s001.zip › Table S5 SSR markers counts and proportion of five motifs in each chromosome of A. latus.xls]

## Sheet: Sheet1
Table S5 SSR markers counts and proportion of five motifs in each chromosome of A. latus
Chromosome	Chromosome length (bp)	Number of SSR markers	Frequency (per Mb)	Di- No.	Di- percent	Tri- No.	Tri- percent	Tetra- No.	Tetra- percent	Penta- No.	Penta- percent	Hexa- No.	Hexa- percent	Compound SSR No.	Compound SSR percent
Chr. 01	33527824	11686	348.546	7090	0.606709	1449	0.123995	606	0.0518569	136	0.0116379	25	0.00213931	2380	0.203663
Chr. 02	32017321	10586	330.634	6445	0.608823	1391	0.1314	541	0.0511052	123	0.0116191	19	0.00179482	2067	0.195258
Chr. 03	26361780	9339	354.263	5657	0.605739	1306	0.139844	446	0.0477567	115	0.012314	22	0.00235571	1793	0.191991
Chr. 04	35910746	11165	310.91	6732	0.602956	1539	0.137841	601	0.0538289	146	0.0130766	29	0.0025974	2118	0.1897
Chr. 05	31400991	9730	309.863	5936	0.610072	1323	0.135971	479	0.0492292	140	0.0143885	12	0.0012333	1840	0.189106
Chr. 06	34040639	10478	307.809	6363	0.607272	1353	0.129128	599	0.0571674	143	0.0136476	23	0.00219508	1997	0.19059
Chr. 07	31194941	10064	322.616	5999	0.596085	1441	0.143184	524	0.0520668	114	0.0113275	26	0.00258347	1960	0.194754
Chr. 08	31340161	9395	299.775	5721	0.608941	1399	0.148909	465	0.0494944	129	0.0137307	15	0.00159659	1666	0.177328
Chr. 09	30717905	8980	292.338	5354	0.596214	1296	0.144321	535	0.0595768	110	0.0122494	21	0.00233853	1664	0.185301
Chr. 10	22406376	7341	327.63	4429	0.603324	1020	0.138946	374	0.0509467	109	0.0148481	12	0.00163465	1397	0.190301
Chr. 11	31321781	9922	316.776	6034	0.608144	1334	0.134449	524	0.0528119	128	0.0129006	23	0.00231808	1879	0.189377
Chr. 12	26679254	7981	299.146	4647	0.582258	1290	0.161634	449	0.0562586	121	0.015161	20	0.00250595	1454	0.182183
Chr. 13	28107325	8078	287.398	4790	0.592969	1277	0.158084	457	0.0565734	86	0.0106462	20	0.00247586	1448	0.179252
Chr. 14	22160155	7839	353.743	4967	0.633627	1030	0.131394	336	0.0428626	94	0.0119913	16	0.00204108	1396	0.178084
Chr. 15	28960280	9576	330.66	5909	0.617063	1241	0.129595	452	0.0472013	119	0.0124269	20	0.00208855	1835	0.191625
Chr. 16	25616698	8427	328.965	4926	0.58455	1319	0.156521	418	0.0496025	98	0.0116293	11	0.00130533	1655	0.196393
Chr. 17	31841870	10311	323.819	6146	0.596062	1443	0.139948	552	0.0535351	133	0.0128988	23	0.00223063	2014	0.195325
Chr. 18	31735906	9995	314.943	6024	0.602701	1307	0.130765	592	0.0592296	140	0.014007	17	0.00170085	1915	0.191596
Chr. 19	24955350	8089	324.139	4887	0.604154	1101	0.136111	392	0.0484609	109	0.0134751	20	0.00247249	1580	0.195327
Chr. 20	24488360	7642	312.067	4506	0.589636	1192	0.15598	382	0.0499869	92	0.0120387	11	0.00143941	1459	0.190919
Chr. 21	28391644	8790	309.598	5088	0.57884	1389	0.15802	540	0.0614334	147	0.0167235	18	0.00204778	1608	0.182935
Chr. 22	26170885	8483	324.139	5185	0.611222	1222	0.144053	415	0.0489214	88	0.0103737	17	0.00200401	1556	0.183426
Chr. 23	25352080	8561	337.684	5115	0.597477	1309	0.152903	434	0.050695	113	0.0131994	19	0.00221937	1571	0.183507
Chr. 24	16042954	5333	332.42	3140	0.588787	976	0.183011	212	0.0397525	36	0.00675042	27	0.00506282	942	0.176636
Total	680743226	217791	319.931	131090	0.601907	30947	0.142095	11325	0.0519994	2769	0.012714	466	0.00213967	41194	0.189145
Average (24 chromosomes)	2.83643e+07	9074.62	320.828	5462.08	0.601401	1289.46	0.143584	471.875	0.0516814	115.375	0.0126276	19.4167	0.00218255
