# Supplementary material for: Genome-Wide Microsatellites in Acanthopagrus latus: Development, Distribution, Characterization, and Polymorphism
Source: Animals (Basel). 2024 Dec 23;14(24):3709. doi: 10.3390/ani14243709 (PMC11672618; doi:10.3390/ani14243709)
Supplement: Supplementary file 1 [file animals-14-03709-s001.zip › Table S1 Microsatellite markers used in this study 12.6.xls]

## Sheet: Sheet1
Table S1 Microsatellite markers used in this study
Primer name	Forward primer (5'-3')	Reverse primer (5'-3')	SSR motify	Product size (bp)	Fluorescence labeled	Amplified in A. latus	Amplified in A. schlegelii
Hqd1	TGGTTTGGAAGACTGACTACTGAG	AGTGATGTGTAAGGCTCCATTGAT	(AC)16	241	5`6-FAM	√	√
Hqd2	AAATTACCCCTGAAGAGACCACAA	ATGATAACTGTGCATGTGTGTGTC	(CA)14	251	5`6-FAM	√	√
Hqd3	AGCATGATTACTGGTGTTCTGTCA	ATTATCCGGCATGATTCACTAGGG	(CTGT)7	264	5`6-FAM	√	√
Hqd4	GCATCCATACAAAGACAGAGCATC	AGCGGCAAGTTAATGAAATCCAAC	(AATT)7	258	5`6-FAM	√	X
Hqd5	AATTGTCTTGGGCTTCATGTTGAG	TTAAATCTGCCTTGACAACAGCTG	(TCA)9	226	5`6-FAM	√	√
Hqd6	AAAGATTTATTCGAACGGAGGCTC	AACTACATGACACGTTTAGCAGGA	(AAC)9	300	5`6-FAM	√	X
Hqd7	ATAAACATGACGTCACCCTCTGAA	GTTCATGATGACGACGCAAAGTAA	(TGT)9	289	5`6-FAM	√	√
Hqd8	ACATCCTGACACTCTGATCACTTT	AAATTCCCGGGTCTGAAATACTCA	(AGA)9	268	5`6-FAM	√	√
Hqd9	CATGGCGTCCTCTGAGATGAC	TCCTCTTCTTCATCATCCTCCTCT	(GGT)9	297	5`6-FAM	√	√
Hqd10	AGGGAGAGAAAATAACACCGAGAC	TTCATCTCTCTTCACTTCCTGCTC	(TCA)9	264	5`6-FAM	√	√
Hqd11	CTTCCTCCACTGGTCTGCAG	GTCCTCTAAGCTGATTGGTGTCTC	(GCT)9	279	5`6-FAM	√	√
Hqd12	CGCGAGATGAAGAGTGGAAGATAA	GGAGGAAGACAAAGAGCTGATGTA	(GGA)9	274	5`6-FAM	√	√
Hqd13	AAAATGGCGTCGGTGAAGATAAAG	TACATTAAGAGGCAGCTCAGTGTC	(GAG)9	288	5`6-FAM	√	X
Hqd14	CCAACAGAACAAACCCAAAGATGA	ATAATCTGTGAAGCGACTGACCTT	(CCT)9	292	5`6-FAM	√	√
Hqd15	CACGACTCTCCAGGCTTCTATTAG	AAGAAGAAAGAAGTCAGAAGGCCA	(CTC)9	220	5`6-FAM	√	√
Hqd16	AGCTGATGAAGATGAAGATGACGA	GAGATCGTCACATCGTCCTGTATT	(GAT)9	108	5`6-FAM	√	√
Hqd17	TAAATCTGACCAGGACACTACAGC	TCTCTTTCTCTCTGTTTGTCGTCC	(ATG)9	258	5`6-FAM	√	√
Hqd18	ACCTCGACCAAAGACCATGAATAA	TCACTCTCTCTCTCTCTGTTTCCT	(TG)13	240	None	X	——
Hqd19	GAGAACGTAAACCACAATTCCCAG	TCTCTCTCCACTCTCTCATTCCTT	(TG)13	282	None	X	——
Hqd20	GTGTGATAAAGGGGAAAATGCCTC	CAGATGTCTTTCCTTTGCAGTGAA	(TG)13	225	None	X	——
Hqd21	CCTCACCAATAACCCTCACATACA	AAAATGTGTGAATCATCCGCCAAC	(AC)13	266	None	X	——
Hqd22	CACCACCACCATCATCATGTTTTC	GCCATACACAAACAACATGTCGTA	(AC)13	215	None	X	——
Hqd25	CTGGGTCCTGGATATGAGTGTTAG	CTGACTTCACCTGTACACATCTCA	(CA)13	156	5`6-FAM	√	√
Hqd26	TGTGTTGAAGTGAAGGTGAAAACC	TGAGTTCAGTCATACACACCAGAC	(CA)13	296	None	X	——
Hqd27	CTCCTCCTCCCCTCTATGTAAACA	GTGACGCTATAGATCCATCAGACC	(GT)13	278	None	√	√
Hqd28	GAGGTTCTGTGGTTCTGTCTACAT	AACAGCCTGGATTATAGTGTGTGT	(GT)13	291	None	X	——
Hqd29	TACTGTATACCATCGTGTGTGTGT	TTTTCTCGCTCTTGAATGCAACTC	(TG)13	300	None	X	——
Hqd30	CCATATCTGCAAAGTGTGTGTGTT	TGAATGTTTCTCTGACAGCTACGA	(CA)13	122	None	√	√
Hqd31	TGGAGCTTCACAGTAAAACAGAGT	ACAGTGGAGAGAAGGAATGAAGTC	(AC)13	177	None	X	——
Hqd32	AAACACGATGGCACTTCACTAATG	CTTCTGTGTGACTCCCAAAGAAAC	(TG)13	208	5`6-FAM	√	√
Hqd33	CTACAGACTGTGGTTCATCTCTCG	GAAGCCGCAGTCAGTAGTTTG	(TG)13	271	5`6-FAM	√	X
Hqd34	AAGCTGAGAGGATTCACATCAACA	TCACATTTGATAGAAACATGGCGAG	(GA)13	230	None	√	√
Hqd35	GTCTTCGTTCGATACAGCAACATG	GCTGAGTAGATTTGTGCTGTTTGT	(TG)13	228	5`6-FAM	√	√
Hqd36	TGACGGCACCTTTGTTTATTGTTG	AATACGTCTTCATCTCCTCGAGTG	(TG)13	300	None	√	√
Hqd37	GGAGAAGAAAGTGAAGGAGAGGAG	TTTCCTTTCCTCTTTCTTTCTGGC	(GA)13	254	None	X	——
Hqd38	AACAAAGTGGAGGAGATCATCGAA	AACTGTACTGAGTGTCGAACATCA	(GT)13	252	None	√	√
Hqd39	AGAATGTGGAGAAGAAGGAGAACC	GCAACTCAGACTGAAAACAGAGAC	(TG)13	276	None	√	√
Hqd40	CCCACAAATCCTTCTCTGTCTGAA	GTTCCCCTCATTTCTTTCAGTGTG	(AC)13	294	None	√	√
Hqd41	CGTCGGCATCCAAATATATCTGAC	CGGTTAATCAGGGTCTAATGGGAT	(CT)13	267	None	√	√
Hqd42	ATCTATCTTCAGGTGCAGAGTGAC	CACCGCTGCCTCAATAATTTACAT	(GA)13	242	None	√	√
Hqd43	TTAGTAGCAGCCTTTTGTTTGGTC	AAAAGGGTCAAGAGCGCAGT	(TG)13	289	None	√	√
Hqd44	CTCAAACCGCGAATCTTAGAAGTC	GATGGATTATACAGACGCACACAC	(CT)13	284	None	√	√
Hqd45	CTTGACCGTGAGAGCTTAACATTC	CTGTTGCACGCTCAATTATTCAGA	(AC)13	283	None	√	√
Hqd46	TCTTGGCGCTCTTCTGTTCC	AAAGCTTCTGACACCAACATCTTG	(CA)13	252	None	√	√
Hqd47	CTAGCTGGCTTGTTTGTAAAACCA	TTCGACAGCAGAAGATATTTCCCA	(AC)13	262	None	√	√
Hqd48	AGCAATAGAAAAGAACAGGCGATG	ATCCTCTCAGCTGTTACATCCATC	(GT)13	176	5`6-FAM	√	√
Hqd49	TAATTCACACACATGGAGGGAGAC	CCGCTTCATCGCTTTGCTAATTAT	(AC)13	231	5`6-FAM	√	√
“√”primers amplified target band successfully; “*” No target band; “——” Not test
